# Supplementary material for: Changes in a Comprehensive Profile of Saliva Analytes in Fattening Pigs during a Complete Productive Cycle: A Longitudinal Study
Source: Animals (Basel). 2022 Jul 21;12(14):1865. doi: 10.3390/ani12141865 (PMC9312009; doi:10.3390/ani12141865)
Supplement: Supplementary file 1 [file animals-12-01865-s001.zip]

Archive with 1 entries (1 files):
- animals-1824154 - Supplementary.pdf
